# Supplementary material for: Methylene Blue Attenuates 3-Nitropropionic Acid-Induced Oxidative Stress and Mitochondrial Dysfunction in Striatal Cells: Therapeutic Implications in Huntington’s Disease Neuropathology
Source: Int J Mol Sci. 2025 Nov 1;26(21):10672. doi: 10.3390/ijms262110672 (PMC12610986; doi:10.3390/ijms262110672)
Supplement: Supplementary file 1 [file ijms-26-10672-s001.zip]

Archive with 1 entries (1 files):
- ijms-3888769-supplementary.pdf
